# Supplementary material for: Moderate-Intensity and High-Intensity Interval Exercise Training Offer Equal Cardioprotection, with Different Mechanisms, during the Development of Type 2 Diabetes in Rats
Source: Nutrients. 2024 Jan 31;16(3):431. doi: 10.3390/nu16030431 (PMC10856993; doi:10.3390/nu16030431)
Supplement: Supplementary file 1 [file nutrients-16-00431-s001.zip]

Archive with 1 entries (1 files):
- nutrients-2839146-supplementary.pdf
